# Supplementary material for: Global genetic analyses reveal strong inter-ethnic variability in the loss of activity of the organic cation transporter OCT1
Source: Genome Med. 2015 Jun 18;7(1):56. doi: 10.1186/s13073-015-0172-0 (PMC4495841; doi:10.1186/s13073-015-0172-0)
Supplement: Additional file 5: — A detailed list of genetic variants identified by massively parallel sequencing of the enriched HGDP-CEPH samples. [file 13073_2015_172_MOESM5_ESM.zip › 13073_2015_172_MOESM5_ESM.ods]

## Sheet: Tabelle S5.1
Chromosome	Position	Type	Reference allele	Variant allele	Variant type	Amino-acid change	Nomber of deleterious predictions (see Supplementary table S6)	Analysed in details in this study	Comments	Average variant allele frequency	Minimal variant allele frequency	Maximal variant alle frequency	Number of pools containing the variant	Pools in which the variant was found (for exat sample numbers included in each pool see supplementary table S5.2 in the same .xlsx file)
chr6	160543008	SNP	C	T	coding: non-synonimous	Ser14Phe	1/8	yes	Reoprted to affect function (Shu et al PNAS 2013)	5.2	2.0	7.2	12/52	1, 17, 19, 3, 32, 33, 34, 35, 37, 4, 45, 47
chr6	160543034	SNP	C	G	coding: non-synonimous	Leu23Val	1/7	no	Predicted to not affect OCT1 function	2.6	2.4	3.0	2/52	1, 17
chr6	160543053	SNP	C	T	coding: non-synonimous	Ser29Leu	5/8	yes	Novel, predicted deleterious	4.9	1.8	8.3	3/52	47, 51, 8
chr6	160543148	SNP	C	T	coding: non-synonimous	Arg61Cys	7/8	yes	Reported to be deleterious (Kerb et al. Pharmacogenetics 2003, Shu et al PNAS, Shu et al JCI 2007, Tzvetkov et al. Biochem Pharmacol. 2013)	6.7	11.2	9.9	27/52	15, 16, 18, 20, 21, 22, 23, 24, 25, 26, 27, 28, 31, 32, 33, 34, 35, 36, 37, 39, 41, 42, 43, 44, 45, 47, 48
chr6	160543206	SNP	C	T	coding: non-synonimous	Ala80Val	0/8	no	Predicted to not affect OCT1 function	3.3	2.1	4.1	3/52	21, 37, 48
chr6	160543229	SNP	T	C	coding: non-synonimous	Cys88Arg	8/8	yes	Reported to be deleterious (Kerb et al.,Tzvetkov et al. Biochem Pharmacol. 2013)	2.6	1.7	3.7	4/52	16, 33, 34, 36
chr6	160543317	SNP	C	T	coding: non-synonimous	Pro117Leu	6/8	yes	Reported to be deleterious (Chen et al. JPET 2010)	32.4	28.5	35.0	10/52	11, 14, 15, 24, 33, 35, 36, 40, 41, 43
chr6	160551204	SNP	C	G	coding: non-synonimous	Leu160Phe	2/8	yes	Previously reported to not affect OCT1 function (Shu et al PNAS 2003, Shu et al JCI 2007, Herraez et al. Hepatology 2013)	98.6	87.7	100.0	51/52	1, 10, 11, 12, 13, 14, 15, 16, 17, 18, 19, 2, 20, 21, 22, 23, 24, 25, 26, 27, 28, 29, 3, 30, 31, 32, 33, 34, 35, 36, 37, 38, 39, 4, 40, 41, 42, 43, 44, 45, 46, 47, 48, 5, 50, 51, 52, 6, 7, 8, 9
chr6	160551205	SNP	T	C	coding: non-synonimous	Phe161Leu	1/8	no	Predicted to not affect OCT1 function	3.8	3.1	6.0	15/52	1, 10, 11, 12, 14, 15, 17, 2, 3, 4, 5, 6, 7, 8, 9
chr6	160551217	SNP	G	T	coding: non-synonimous	Gly165Cys	1/8	no	Predicted to not affect OCT1 function	2.9	1.8	4.8	5/52	16, 18, 19, 21, 47
chr6	160553308	SNP	C	T	coding: non-synonimous	Ala187Val	1/8	no	Predicted to not affect OCT1 function	2.5	2.1	2.8	1/52	5
chr6	160553314	SNP	C	T	coding: non-synonimous	Ser189Leu	3/8	yes	Reported to be deleterious (Herraez et al. Hepatology 2013)	3.6	1.7	7.4	3/52	24, 31, 48
chr6	160553364	SNP	C	T	coding: non-synonimous	Arg206Cys	8/8	yes	Reported to be deleterious (Chen et al. JPET 2010)	2.0	2.0	2.0	1/52	16
chr6	160555052	SNP	C	T	coding: non-synonimous	Thr245Met	6/8	yes	Novel, predicted deleterious	4.2	3.6	4.7	1/52	10
chr6	160555137	SNP	C	A	coding: non-synonimous	Phe273Leu	3/8	no	Predicted to not affect OCT1 function	2.2	1.9	2.8	3/52	34, 36, 38
chr6	160557262	SNP	G	A	coding: non-synonimous	Glu284Lys	8/8	yes	Novel, predicted deleterious	1.9	1.8	2.0	1/52	10
chr6	160557643	SNP	C	T	coding: non-synonimous	Pro341Leu	8/8	yes	Previously reported to have a limited effects on OCT1 function (Shu et al. PNAS 2003, Sakata et al. BBRC 2004, Takeuchi, DrugMetabPharmcokinet 2003)	9.7	1.7	9.5	37/52	10, 11, 12, 13, 14, 15, 16, 17, 18, 19, 2, 20, 22, 23, 26, 3, 32, 33, 34, 35, 36, 38, 4, 40, 43, 44, 45, 46, 47, 48, 5, 51, 52, 6, 7, 8, 9
chr6	160557646	SNP	G	A	coding: non-synonimous	Arg342His	2/7	yes	Previously reported to not affect OCT1 function (Shu et al. JCI 2007 and Shu et al. PNAS 2003)	6.3	1.8	9.0	11/52	1, 17, 19, 21, 3, 35, 37, 4, 46, 47, 48
chr6	160560824	SNP	G	A	coding: non-synonimous	Gly401Ser	8/8	yes	Reported to be deleterious (Kerb et al. Pharmacogenetics 2003, Shu et al PNAS, Shu et al JCI 2007, Tzvetkov et al. Biochem Pharmacol. 2013)	3.1	1.6	8.5	10/52	25, 26, 28, 30, 41, 43, 44, 45, 46, 48
chr6	160560830	SNP	A	G	coding: non-synonimous	Ile403Val	2/8	no	Predicted to not affect OCT1 function	3.5	1.8	6.6	5/52	17, 19, 21, 35, 37
chr6	160560845	SNP	A	G	coding: non-synonimous	Met408Val	1/8	yes	Previously reported to not affect OCT1 function (Shu et al. JCI 2007 and Shu et al. PNAS 2003)	96.7	72.9	100.0	52/52	1, 10, 11, 12, 13, 14, 15, 16, 17, 18, 19, 2, 20, 21, 22, 23, 24, 25, 26, 27, 28, 29, 3, 30, 31, 32, 33, 34, 35, 36, 37, 38, 39, 4, 40, 41, 42, 43, 44, 45, 46, 47, 48, 49, 5, 50, 51, 52, 6, 7, 8, 9
chr6	160560864	SNP	G	C	coding: non-synonimous	Gly414Ala	7/8	yes	Novel, predicted deleterious	2.4	2.4	2.4	1/52	20
chr6	160560878	SNP	G	A	coding: non-synonimous	Val419Ile	0/8	no	Predicted to not affect OCT1 function	3.8	1.6	5.3	2/52	2, 20
chr6	160560880	Ins/Del	ATG	del	coding: non-synonimous	Met420del		yes	Reported to be deleterious (Kerb et al. Pharmacogenetics 2003, Shu et al PNAS, Shu et al JCI 2007, Tzvetkov et al. Biochem Pharmacol. 2013)	18.8	2.6	74.6	43/52	1, 11, 12, 15, 16, 17, 18, 19, 2, 20, 22, 23, 24, 25, 26, 27, 28, 29, 3, 30, 31, 32, 33, 34, 35, 36, 37, 38, 39, 40, 41, 42, 43, 44, 45, 46, 47, 48, 49, 5, 50, 51, 52
chr6	160564642	SNP	T	C	coding: non-synonimous	Ile449Thr	7/8	yes	Novel, predicted deleterious	5.8	5.2	6.5	1/52	8
chr6	160564677	SNP	G	A	coding: non-synonimous	Val461Ile	1/8	no	Predicted to not affect OCT1 function	1.9	1.9	1.9	1/52	5
chr6	160575837	SNP	G	A	coding: non-synonimous	Gly465Arg	8/8	yes	Reported to be deleterious (Kerb et al. Pharmacogenetics 2003, Shu et al PNAS, Shu et al JCI 2007, Tzvetkov et al. Biochem Pharmacol. 2013)	3.7	2.0	6.3	13/52	17, 21, 24, 25, 26, 27, 36, 37, 40, 41, 42, 44, 48
chr6	160575907	SNP	G	T	coding: non-synonimous	Arg488Met	3/7	yes	Previously reported to not affect OCT1 function (Shu et al. JCI 2007 and Shu et al. PNAS 2003)	5.8	10.3	7.7	6/52	2, 22, 3, 34, 38, 5
chr6	160577063	SNP	G	T	coding: non-synonimous	Val519Phe	3/8	no	Predicted to not affect OCT1 function	4.1	3.3	4.6	3/52	23, 36, 37
chr6	160543096	SNP	T	C	coding: synonymous	Gly43Gly	.	no	.	2.8	2.1	3.6	2/52	21, 37
chr6	160543123	SNP	T	C	coding: synonymous	Ser52Ser	.	no	.	34.7	25.4	44.9	51/52	1, 10, 11, 12, 13, 14, 15, 16, 17, 18, 19, 2, 20, 21, 22, 23, 24, 25, 26, 27, 28, 29, 3, 30, 31, 32, 33, 34, 35, 36, 37, 38, 39, 4, 40, 41, 42, 43, 44, 45, 46, 47, 48, 49, 5, 51, 52, 6, 7, 8, 9
chr6	160553306	SNP	C	T	coding: synonymous	Asn186asn	.	no	.	3.2	2.1	4.7	8/52	17, 2, 23, 3, 36, 37, 4, 46
chr6	160553309	SNP	G	A	coding: synonymous	Ala187Ala	.	no	.	1.9	1.9	1.9	1/52	13
chr6	160553345	SNP	C	T	coding: synonymous	Tyr199Tyr	.	no	.	2.5	2.5	2.5	1/52	34
chr6	160553366	SNP	C	T	coding: synonymous	Arg206Arg	.	no	.	2.4	2.4	2.4	1/52	4
chr6	160555029	SNP	G	A	coding: synonymous	Ala237Ala	.	no	.	4.5	4.4	4.6	1/52	4
chr6	160560742	SNP	G	A	coding: synonymous	Gly373Gly	.	no	.	2.7	2.7	2.7	1/52	24
chr6	160560787	SNP	G	A	coding: synonymous	Pro388Pro	.	no	.	6.2	6.2	6.2	1/52	15
chr6	160577011	SNP	G	A	coding: synonymous	Val501Val	.	no	.	8.1	1.6	7.9	28/52	1, 16, 17, 2, 20, 21, 22, 23, 24, 25, 26, 3, 32, 33, 34, 35, 37, 38, 39, 4, 40, 41, 42, 43, 45, 46, 48, 5
chr6	160577020	SNP	G	A	coding: synonymous	Leu504Leu	.	no	.	2.3	1.7	3.4	3/52	22, 23, 38
chr6	160577065	SNP	C	T	coding: synonymous	Val519Val	.	no	.	3.5	3.3	3.7	1/52	2
chr6	160577092	SNP	C	T	coding: synonymous	Ala528Ala	.	no	.	3.8	3.5	4.1	1/52	2
chr6	160579596	SNP	A	C	coding: synonymous	Ser549Ser	.	no	.	8.5	1.7	7.3	11/52	1, 17, 23, 3, 32, 34, 35, 36, 4, 48, 5
chr6	160579605	SNP	G	A	coding: synonymous	Ser552Ser	.	no	.	3.4	3.2	3.6	1/52	2
chr6	160542819	SNP	T	C	non coding	.	.	no	.	7.1	15.8	8.1	6/52	2, 3, 33, 4, 40, 5
chr6	160542870	SNP	C	T	non coding	.	.	no	.	1.9	1.9	1.9	1/52	35
chr6	160542908	SNP	G	A	non coding	.	.	no	.	3.7	2.5	5.7	3/52	10, 12, 47
chr6	160543399	SNP	T	C	non coding	.	.	no	.	61.5	52.0	71.4	43/52	1, 10, 11, 12, 13, 14, 15, 16, 17, 18, 19, 2, 20, 21, 22, 24, 26, 27, 29, 3, 31, 33, 34, 35, 36, 37, 38, 39, 4, 40, 41, 42, 43, 44, 45, 46, 47, 48, 5, 6, 7, 8, 9
chr6	160551082	SNP	C	T	non coding	.	.	no	.	69.8	66.7	74.1	52/52	1, 10, 11, 12, 13, 14, 15, 16, 17, 18, 19, 2, 20, 21, 22, 23, 24, 25, 26, 27, 28, 29, 3, 30, 31, 32, 33, 34, 35, 36, 37, 38, 39, 4, 40, 41, 42, 43, 44, 45, 46, 47, 48, 49, 5, 50, 51, 52, 6, 7, 8, 9
chr6	160551093	SNP	T	G	non coding	.	.	no	.	24.7	10.8	9.8	48/52	10, 11, 12, 13, 14, 15, 16, 17, 18, 19, 2, 20, 21, 22, 23, 24, 25, 26, 27, 28, 3, 31, 32, 33, 34, 35, 36, 37, 38, 39, 4, 40, 41, 42, 43, 44, 46, 47, 48, 49, 5, 50, 51, 52, 6, 7, 8, 9
chr6	160551099	SNP	G	A	non coding	.	.	no	.	3.7	3.7	3.7	1/52	37
chr6	160551101	SNP	T	C	non coding	.	.	no	.	4.7	1.9	6.5	16/52	10, 13, 14, 15, 16, 22, 24, 38, 46, 47, 48, 51, 6, 7, 8, 9
chr6	160553238	SNP	C	T	non coding	.	.	no	.	36.0	36.0	36.0	1/52	2
chr6	160557408	SNP	G	C	non coding	.	.	no	.	4.1	2.3	6.7	9/52	1, 17, 2, 23, 3, 36, 37, 4, 46
chr6	160557429	SNP	G	A	non coding	.	.	no	.	43.8	34.2	57.3	48/52	1, 10, 11, 12, 13, 14, 15, 16, 17, 18, 19, 2, 20, 21, 22, 23, 24, 25, 26, 27, 28, 29, 3, 30, 31, 32, 33, 34, 35, 36, 37, 38, 39, 4, 40, 41, 42, 43, 44, 45, 46, 47, 48, 5, 6, 7, 8, 9
chr6	160557538	SNP	A	T	non coding	.	.	no	.	53.8	50.0	57.4	52/52	1, 10, 11, 12, 13, 14, 15, 16, 17, 18, 19, 2, 20, 21, 22, 23, 24, 25, 26, 27, 28, 29, 3, 30, 31, 32, 33, 34, 35, 36, 37, 38, 39, 4, 40, 41, 42, 43, 44, 45, 46, 47, 48, 49, 5, 50, 51, 52, 6, 7, 8, 9
chr6	160557543	SNP	G	A	non coding	.	.	no	.	4.2	3.7	4.4	2/52	1, 17
chr6	160557569	SNP	C	T	non coding	.	.	no	.	11.7	1.9	9.8	46/52	1, 10, 14, 15, 16, 17, 18, 19, 2, 20, 21, 22, 23, 24, 25, 26, 27, 28, 29, 3, 30, 31, 32, 33, 34, 35, 36, 37, 38, 39, 4, 40, 41, 42, 43, 44, 45, 46, 47, 48, 49, 50, 51, 6, 8, 9
chr6	160557704	SNP	C	T	non coding	.	.	no	.	3.3	2.2	4.6	9/52	1, 17, 2, 23, 3, 36, 37, 4, 46
chr6	160557724	SNP	C	T	non coding	.	.	no	.	28.7	25.2	34.3	50/52	1, 10, 11, 12, 13, 14, 15, 16, 17, 18, 19, 2, 21, 22, 23, 24, 25, 26, 28, 29, 3, 30, 31, 32, 33, 34, 35, 36, 37, 38, 39, 4, 40, 41, 42, 43, 44, 45, 46, 47, 48, 49, 5, 50, 51, 52, 6, 7, 8, 9
chr6	160557728	SNP	C	T	non coding	.	.	no	.	35.5	30.8	39.5	52/52	1, 10, 11, 12, 13, 14, 15, 16, 17, 18, 19, 2, 20, 21, 22, 23, 24, 25, 26, 27, 28, 29, 3, 30, 31, 32, 33, 34, 35, 36, 37, 38, 39, 4, 40, 41, 42, 43, 44, 45, 46, 47, 48, 49, 5, 50, 51, 52, 6, 7, 8, 9
chr6	160560633	SNP	T	C	non coding	.	.	no	.	2.7	2.7	2.7	1/52	2
chr6	160560636	SNP	C	T	non coding	.	.	no	.	7.7	10.1	10.0	30/52	10, 11, 12, 13, 15, 16, 2, 3, 32, 33, 34, 35, 36, 37, 38, 39, 4, 40, 42, 43, 44, 45, 46, 47, 48, 5, 6, 7, 8, 9
chr6	160560680	SNP	C	G	non coding	.	.	no	.	3.3	1.9	4.8	1/52	38
chr6	160560933	SNP	C	T	non coding	.	.	no	.	8.4	1.7	9.8	44/52	1, 10, 14, 15, 16, 17, 18, 19, 2, 20, 21, 22, 23, 24, 25, 26, 27, 28, 29, 3, 30, 31, 32, 33, 34, 35, 36, 37, 38, 39, 4, 40, 41, 42, 43, 44, 45, 46, 47, 48, 51, 6, 8, 9
chr6	160560940	SNP	A	G	non coding	.	.	no	.	4.7	4.2	5.2	1/52	16
chr6	160560943	SNP	G	A	non coding	.	.	no	.	2.1	1.8	2.3	2/52	43, 44
chr6	160564522	SNP	G	A	non coding	.	.	no	.	2.2	2.0	2.5	2/52	35, 4
chr6	160575802	SNP	G	C	non coding	.	.	no	.	2.8	2.1	3.4	2/52	15, 16
chr6	160575805	SNP	T	C	non coding	.	.	no	.	3.7	3.0	4.4	1/52	2
chr6	160575957	SNP	A	C	non coding	.	.	no	.	7.1	12.8	9.0	5/52	2, 22, 3, 34, 5
chr6	160575962	SNP	A	G	non coding	.	.	no	.	29.9	25.3	33.2	48/52	1, 10, 11, 12, 13, 14, 15, 16, 17, 18, 19, 2, 20, 21, 22, 23, 24, 25, 26, 27, 28, 29, 3, 30, 31, 32, 33, 34, 35, 36, 37, 38, 39, 4, 40, 41, 42, 43, 44, 45, 46, 47, 48, 5, 6, 7, 8, 9
chr6	160575979	SNP	G	T	non coding	.	.	no	.	17.3	12.9	26.4	48/52	1, 10, 11, 12, 13, 14, 15, 16, 17, 18, 19, 2, 20, 21, 22, 23, 24, 25, 26, 27, 28, 29, 3, 30, 31, 32, 33, 34, 35, 36, 37, 38, 39, 4, 40, 41, 42, 43, 44, 45, 46, 47, 48, 5, 6, 7, 8, 9
chr6	160576969	SNP	G	A	non coding	.	.	no	.	2.6	1.8	5.4	12/52	15, 20, 24, 26, 29, 33, 34, 36, 40, 42, 45, 48
chr6	160577003	SNP	G	A	non coding	.	.	no	.	3.7	3.7	3.7	1/52	18
chr6	160577131	SNP	C	T	non coding	.	.	no	.	4.6	4.5	4.8	2/52	1, 17
chr6	160579491	SNP	A	C	non coding	.	.	no	.	39.5	35.1	43.2	48/52	1, 10, 11, 12, 13, 14, 15, 16, 17, 18, 19, 2, 20, 21, 22, 23, 24, 25, 26, 27, 28, 29, 3, 30, 31, 32, 33, 34, 35, 36, 37, 38, 39, 4, 40, 41, 42, 43, 44, 45, 46, 47, 48, 5, 6, 7, 8, 9
chr6	160579493	SNP	A	C	non coding	.	.	no	.	1.6	1.6	1.6	1/52	2
chr6	160579527	SNP	C	T	non coding	.	.	no	.	32.4	11.9	8.2	45/52	1, 10, 11, 12, 13, 14, 16, 17, 18, 19, 2, 20, 21, 22, 23, 24, 26, 27, 28, 29, 3, 31, 32, 33, 34, 35, 36, 37, 38, 39, 4, 40, 41, 42, 43, 44, 45, 46, 47, 48, 5, 6, 7, 8, 9
chr6	160579629	SNP	G	A	non coding	.	.	no	.	3.4	1.8	5.9	4/52	2, 3, 37, 4
chr6	160579637	SNP	C	T	non coding	.	.	no	.	1.7	1.7	1.7	1/52	37
chr6	160579660	SNP	G	A	non coding	.	.	no	.	1.6	1.6	1.6	1/52	22
chr6	160579704	SNP	T	A	non coding	.	.	no	.	2.0	2.0	2.0	1/52	42
chr6	160579757	SNP	G	C	non coding	.	.	no	.	6.6	2.7	10.0	5/52	1, 17, 2, 3, 33
chr6	160579826	SNP	G	A	non coding	.	.	no	.	6.2	3.5	9.5	50/52	1, 10, 11, 12, 13, 14, 15, 16, 17, 18, 19, 2, 20, 21, 22, 23, 24, 25, 26, 27, 28, 29, 3, 30, 31, 32, 33, 34, 35, 36, 37, 38, 39, 4, 40, 41, 42, 43, 44, 45, 46, 47, 48, 5, 51, 52, 6, 7, 8, 9

## Sheet: Tabelle S5.2
Pool #	Sample ID
41	Diu2 1
41	Diu2 10
45	Diu2 100
45	Diu2 101
45	Diu2 102
45	Diu2 103
45	Diu2 104
45	Diu2 105
45	Diu2 106
45	Diu2 107
45	Diu2 108
45	Diu2 109
41	Diu2 11
45	Diu2 110
45	Diu2 111
45	Diu2 112
45	Diu2 113
45	Diu2 114
45	Diu2 115
45	Diu2 116
51	Diu2 116
45	Diu2 117
45	Diu2 118
45	Diu2 119
45	Diu2 120
41	Diu2 13
41	Diu2 14
41	Diu2 15
41	Diu2 16
41	Diu2 17
50	Diu2 17
41	Diu2 18
41	Diu2 19
41	Diu2 2
41	Diu2 20
41	Diu2 21
41	Diu2 22
41	Diu2 23
41	Diu2 24
41	Diu2 25
42	Diu2 26
42	Diu2 27
42	Diu2 28
42	Diu2 29
50	Diu2 29
41	Diu2 3
42	Diu2 30
42	Diu2 31
42	Diu2 32
42	Diu2 33
42	Diu2 34
42	Diu2 34
42	Diu2 35
42	Diu2 36
42	Diu2 37
50	Diu2 37
42	Diu2 38
50	Diu2 38
42	Diu2 39
50	Diu2 39
41	Diu2 4
42	Diu2 40
50	Diu2 40
42	Diu2 42
42	Diu2 43
50	Diu2 43
42	Diu2 44
50	Diu2 44
42	Diu2 45
50	Diu2 45
42	Diu2 46
42	Diu2 47
42	Diu2 48
50	Diu2 48
42	Diu2 49
50	Diu2 49
41	Diu2 5
43	Diu2 50
43	Diu2 51
43	Diu2 52
43	Diu2 53
43	Diu2 54
43	Diu2 55
50	Diu2 55
43	Diu2 56
43	Diu2 57
50	Diu2 57
43	Diu2 58
43	Diu2 59
41	Diu2 6
43	Diu2 60
43	Diu2 61
43	Diu2 62
43	Diu2 63
43	Diu2 64
43	Diu2 65
50	Diu2 65
43	Diu2 66
43	Diu2 67
43	Diu2 68
43	Diu2 69
41	Diu2 7
43	Diu2 70
43	Diu2 71
43	Diu2 72
43	Diu2 73
50	Diu2 73
44	Diu2 74
44	Diu2 75
44	Diu2 76
44	Diu2 77
44	Diu2 78
50	Diu2 78
44	Diu2 79
41	Diu2 8
44	Diu2 80
51	Diu2 80
44	Diu2 81
44	Diu2 82
44	Diu2 83
44	Diu2 84
44	Diu2 85
44	Diu2 86
44	Diu2 87
44	Diu2 88
44	Diu2 89
51	Diu2 89
41	Diu2 9
44	Diu2 90
44	Diu2 91
44	Diu2 92
44	Diu2 93
44	Diu2 94
44	Diu2 95
44	Diu2 96
44	Diu2 97
51	Diu2 97
45	Diu2 98
45	Diu2 99
21	HGDP00001
21	HGDP00003
48	HGDP00003
21	HGDP00005
21	HGDP00007
21	HGDP00009
21	HGDP00011
21	HGDP00013
48	HGDP00013
21	HGDP00015
21	HGDP00017
21	HGDP00019
21	HGDP00021
21	HGDP00023
21	HGDP00025
21	HGDP00027
21	HGDP00029
48	HGDP00029
21	HGDP00031
48	HGDP00031
21	HGDP00033
21	HGDP00035
21	HGDP00037
21	HGDP00039
21	HGDP00041
48	HGDP00041
21	HGDP00043
21	HGDP00045
22	HGDP00047
22	HGDP00049
22	HGDP00052
48	HGDP00052
22	HGDP00054
22	HGDP00056
22	HGDP00057
22	HGDP00058
22	HGDP00060
22	HGDP00062
22	HGDP00064
22	HGDP00066
48	HGDP00066
22	HGDP00068
22	HGDP00070
22	HGDP00072
22	HGDP00074
22	HGDP00076
22	HGDP00078
22	HGDP00080
22	HGDP00082
22	HGDP00086
22	HGDP00088
22	HGDP00090
22	HGDP00092
23	HGDP00094
23	HGDP00096
23	HGDP00098
15	HGDP00099
16	HGDP00100
16	HGDP00102
16	HGDP00103
16	HGDP00104
16	HGDP00105
16	HGDP00106
16	HGDP00108
47	HGDP00108
51	HGDP00108
16	HGDP00109
16	HGDP00110
16	HGDP00112
16	HGDP00115
16	HGDP00116
16	HGDP00118
16	HGDP00119
16	HGDP00120
16	HGDP00121
16	HGDP00122
16	HGDP00124
16	HGDP00125
16	HGDP00127
16	HGDP00129
23	HGDP00130
23	HGDP00131
23	HGDP00133
23	HGDP00134
23	HGDP00135
48	HGDP00135
23	HGDP00136
23	HGDP00137
23	HGDP00139
23	HGDP00140
23	HGDP00141
23	HGDP00143
23	HGDP00144
23	HGDP00145
23	HGDP00146
23	HGDP00148
23	HGDP00149
23	HGDP00150
48	HGDP00150
23	HGDP00151
23	HGDP00153
23	HGDP00154
23	HGDP00155
24	HGDP00157
24	HGDP00158
24	HGDP00160
24	HGDP00161
18	HGDP00163
47	HGDP00163
19	HGDP00165
19	HGDP00167
19	HGDP00169
19	HGDP00171
19	HGDP00173
19	HGDP00175
47	HGDP00175
19	HGDP00177
47	HGDP00177
19	HGDP00179
19	HGDP00181
19	HGDP00183
19	HGDP00185
19	HGDP00187
19	HGDP00189
19	HGDP00191
19	HGDP00192
19	HGDP00195
48	HGDP00195
19	HGDP00197
19	HGDP00199
19	HGDP00201
19	HGDP00205
19	HGDP00206
19	HGDP00208
19	HGDP00210
48	HGDP00210
17	HGDP00213
18	HGDP00214
18	HGDP00216
18	HGDP00218
18	HGDP00222
18	HGDP00224
18	HGDP00226
18	HGDP00228
18	HGDP00230
18	HGDP00232
18	HGDP00234
18	HGDP00237
18	HGDP00239
18	HGDP00241
18	HGDP00243
47	HGDP00243
51	HGDP00243
18	HGDP00244
47	HGDP00244
18	HGDP00247
18	HGDP00248
18	HGDP00251
47	HGDP00251
18	HGDP00254
47	HGDP00254
51	HGDP00254
18	HGDP00258
47	HGDP00258
18	HGDP00259
47	HGDP00259
51	HGDP00259
18	HGDP00262
47	HGDP00262
51	HGDP00262
18	HGDP00264
47	HGDP00264
51	HGDP00264
20	HGDP00267
20	HGDP00274
20	HGDP00277
20	HGDP00279
20	HGDP00281
20	HGDP00285
20	HGDP00286
48	HGDP00286
20	HGDP00288
48	HGDP00288
20	HGDP00290
48	HGDP00290
20	HGDP00298
20	HGDP00302
20	HGDP00304
20	HGDP00307
20	HGDP00309
20	HGDP00311
20	HGDP00313
20	HGDP00315
20	HGDP00319
20	HGDP00323
20	HGDP00326
20	HGDP00328
20	HGDP00330
20	HGDP00333
16	HGDP00336
16	HGDP00338
16	HGDP00341
17	HGDP00346
17	HGDP00351
17	HGDP00356
17	HGDP00359
17	HGDP00364
17	HGDP00371
17	HGDP00372
17	HGDP00376
17	HGDP00382
17	HGDP00388
17	HGDP00392
47	HGDP00392
51	HGDP00392
17	HGDP00397
47	HGDP00397
51	HGDP00397
17	HGDP00402
17	HGDP00407
17	HGDP00412
17	HGDP00417
17	HGDP00423
17	HGDP00428
17	HGDP00433
17	HGDP00438
17	HGDP00444
17	HGDP00445
2	HGDP00449
2	HGDP00450
1	HGDP00452
1	HGDP00453
1	HGDP00454
1	HGDP00455
2	HGDP00456
1	HGDP00457
1	HGDP00458
1	HGDP00459
1	HGDP00460
1	HGDP00461
2	HGDP00462
2	HGDP00463
1	HGDP00464
1	HGDP00465
1	HGDP00466
2	HGDP00467
1	HGDP00469
1	HGDP00470
2	HGDP00471
1	HGDP00472
1	HGDP00473
2	HGDP00474
1	HGDP00475
2	HGDP00476
2	HGDP00478
1	HGDP00479
37	HGDP00491
26	HGDP00511
26	HGDP00512
26	HGDP00513
26	HGDP00514
48	HGDP00514
26	HGDP00515
26	HGDP00516
26	HGDP00517
26	HGDP00518
26	HGDP00519
26	HGDP00520
48	HGDP00520
26	HGDP00521
48	HGDP00521
26	HGDP00522
48	HGDP00522
26	HGDP00523
26	HGDP00524
49	HGDP00524
26	HGDP00525
26	HGDP00526
26	HGDP00527
26	HGDP00528
26	HGDP00529
26	HGDP00530
26	HGDP00531
49	HGDP00531
26	HGDP00533
49	HGDP00533
26	HGDP00534
26	HGDP00535
27	HGDP00536
27	HGDP00537
27	HGDP00538
27	HGDP00539
38	HGDP00540
38	HGDP00541
38	HGDP00542
49	HGDP00542
38	HGDP00543
49	HGDP00543
38	HGDP00544
49	HGDP00544
38	HGDP00545
38	HGDP00546
38	HGDP00547
38	HGDP00548
38	HGDP00549
49	HGDP00549
38	HGDP00550
49	HGDP00550
38	HGDP00551
49	HGDP00551
38	HGDP00552
49	HGDP00552
39	HGDP00553
39	HGDP00554
39	HGDP00555
39	HGDP00556
49	HGDP00556
30	HGDP00557
31	HGDP00558
31	HGDP00559
31	HGDP00560
31	HGDP00561
31	HGDP00562
31	HGDP00563
31	HGDP00564
31	HGDP00565
31	HGDP00566
31	HGDP00567
31	HGDP00568
31	HGDP00569
31	HGDP00571
31	HGDP00572
31	HGDP00573
31	HGDP00574
31	HGDP00575
31	HGDP00576
31	HGDP00577
31	HGDP00578
49	HGDP00578
31	HGDP00579
49	HGDP00579
31	HGDP00580
31	HGDP00581
31	HGDP00582
32	HGDP00583
32	HGDP00584
32	HGDP00586
32	HGDP00587
32	HGDP00588
32	HGDP00590
32	HGDP00591
32	HGDP00594
32	HGDP00595
32	HGDP00598
32	HGDP00599
32	HGDP00600
32	HGDP00601
32	HGDP00602
32	HGDP00604
32	HGDP00606
34	HGDP00607
34	HGDP00608
34	HGDP00609
34	HGDP00610
34	HGDP00611
34	HGDP00612
34	HGDP00613
35	HGDP00614
35	HGDP00615
35	HGDP00616
35	HGDP00618
35	HGDP00619
35	HGDP00620
35	HGDP00621
35	HGDP00622
35	HGDP00623
35	HGDP00624
35	HGDP00625
35	HGDP00626
35	HGDP00627
35	HGDP00628
35	HGDP00629
35	HGDP00630
35	HGDP00631
35	HGDP00632
35	HGDP00634
35	HGDP00635
35	HGDP00636
35	HGDP00637
35	HGDP00638
35	HGDP00639
36	HGDP00640
36	HGDP00641
36	HGDP00642
36	HGDP00643
36	HGDP00644
36	HGDP00645
36	HGDP00646
36	HGDP00647
36	HGDP00648
36	HGDP00649
36	HGDP00650
36	HGDP00651
36	HGDP00653
36	HGDP00654
37	HGDP00655
38	HGDP00656
38	HGDP00660
38	HGDP00661
38	HGDP00662
38	HGDP00663
38	HGDP00664
29	HGDP00665
29	HGDP00666
29	HGDP00667
29	HGDP00668
29	HGDP00669
29	HGDP00670
30	HGDP00671
30	HGDP00672
30	HGDP00673
30	HGDP00674
32	HGDP00675
32	HGDP00676
32	HGDP00677
32	HGDP00678
32	HGDP00679
32	HGDP00680
49	HGDP00680
33	HGDP00682
33	HGDP00683
33	HGDP00684
33	HGDP00685
33	HGDP00686
33	HGDP00687
33	HGDP00688
33	HGDP00689
33	HGDP00690
33	HGDP00691
33	HGDP00692
33	HGDP00693
33	HGDP00694
33	HGDP00696
33	HGDP00697
33	HGDP00698
33	HGDP00699
33	HGDP00700
36	HGDP00701
40	HGDP00702
40	HGDP00703
40	HGDP00704
40	HGDP00706
40	HGDP00708
40	HGDP00710
12	HGDP00711
12	HGDP00712
12	HGDP00713
12	HGDP00714
12	HGDP00715
12	HGDP00716
13	HGDP00717
13	HGDP00719
13	HGDP00720
13	HGDP00721
33	HGDP00722
33	HGDP00723
33	HGDP00724
33	HGDP00725
33	HGDP00726
33	HGDP00727
34	HGDP00729
34	HGDP00730
34	HGDP00731
34	HGDP00732
34	HGDP00733
34	HGDP00734
34	HGDP00735
34	HGDP00736
34	HGDP00737
34	HGDP00738
34	HGDP00739
34	HGDP00740
34	HGDP00741
34	HGDP00744
34	HGDP00745
34	HGDP00746
13	HGDP00747
13	HGDP00748
47	HGDP00748
51	HGDP00748
13	HGDP00749
13	HGDP00750
13	HGDP00751
13	HGDP00752
13	HGDP00753
13	HGDP00754
13	HGDP00755
13	HGDP00756
13	HGDP00757
13	HGDP00758
13	HGDP00759
13	HGDP00760
13	HGDP00761
13	HGDP00762
13	HGDP00763
13	HGDP00764
13	HGDP00765
14	HGDP00766
14	HGDP00767
14	HGDP00768
14	HGDP00769
14	HGDP00771
14	HGDP00772
14	HGDP00773
5	HGDP00774
5	HGDP00775
5	HGDP00776
5	HGDP00777
5	HGDP00778
5	HGDP00779
5	HGDP00780
5	HGDP00781
5	HGDP00782
5	HGDP00783
5	HGDP00784
5	HGDP00785
6	HGDP00786
38	HGDP00787
49	HGDP00787
38	HGDP00788
14	HGDP00790
14	HGDP00791
28	HGDP00794
28	HGDP00795
49	HGDP00795
28	HGDP00796
28	HGDP00797
28	HGDP00798
28	HGDP00799
28	HGDP00800
28	HGDP00802
28	HGDP00803
28	HGDP00804
28	HGDP00805
49	HGDP00805
28	HGDP00806
28	HGDP00807
28	HGDP00808
28	HGDP00810
6	HGDP00811
6	HGDP00812
46	HGDP00812
51	HGDP00812
6	HGDP00813
6	HGDP00814
6	HGDP00815
6	HGDP00817
6	HGDP00818
46	HGDP00818
51	HGDP00818
6	HGDP00819
6	HGDP00820
46	HGDP00820
51	HGDP00820
6	HGDP00821
6	HGDP00822
14	HGDP00828
40	HGDP00832
50	HGDP00832
52	HGDP00837
52	HGDP00838
52	HGDP00843
52	HGDP00845
52	HGDP00846
52	HGDP00849
52	HGDP00852
39	HGDP00854
39	HGDP00855
39	HGDP00856
39	HGDP00857
50	HGDP00857
39	HGDP00858
50	HGDP00858
40	HGDP00859
40	HGDP00860
40	HGDP00861
40	HGDP00862
40	HGDP00863
40	HGDP00864
40	HGDP00865
40	HGDP00868
40	HGDP00869
40	HGDP00870
40	HGDP00871
40	HGDP00872
40	HGDP00873
40	HGDP00875
40	HGDP00876
40	HGDP00877
50	HGDP00877
24	HGDP00879
24	HGDP00880
25	HGDP00881
25	HGDP00882
25	HGDP00883
25	HGDP00884
48	HGDP00884
25	HGDP00885
25	HGDP00886
25	HGDP00887
48	HGDP00887
25	HGDP00888
25	HGDP00889
25	HGDP00890
25	HGDP00891
25	HGDP00892
25	HGDP00893
25	HGDP00894
48	HGDP00894
25	HGDP00895
48	HGDP00895
25	HGDP00896
25	HGDP00897
25	HGDP00898
25	HGDP00899
25	HGDP00900
25	HGDP00901
25	HGDP00902
25	HGDP00903
4	HGDP00904
4	HGDP00905
4	HGDP00906
4	HGDP00907
4	HGDP00908
4	HGDP00909
4	HGDP00910
4	HGDP00911
4	HGDP00912
4	HGDP00913
5	HGDP00914
5	HGDP00915
5	HGDP00917
5	HGDP00918
3	HGDP00920
3	HGDP00924
3	HGDP00925
3	HGDP00926
3	HGDP00927
3	HGDP00928
3	HGDP00929
3	HGDP00930
3	HGDP00931
4	HGDP00932
46	HGDP00932
4	HGDP00933
4	HGDP00934
4	HGDP00935
46	HGDP00935
4	HGDP00936
46	HGDP00936
51	HGDP00936
4	HGDP00937
4	HGDP00938
4	HGDP00939
4	HGDP00940
4	HGDP00941
4	HGDP00942
4	HGDP00943
4	HGDP00944
14	HGDP00945
47	HGDP00945
51	HGDP00945
14	HGDP00946
14	HGDP00947
14	HGDP00948
14	HGDP00949
14	HGDP00950
14	HGDP00951
14	HGDP00952
14	HGDP00953
14	HGDP00954
14	HGDP00955
14	HGDP00956
14	HGDP00957
15	HGDP00958
15	HGDP00959
15	HGDP00960
15	HGDP00961
15	HGDP00962
15	HGDP00963
15	HGDP00964
15	HGDP00965
15	HGDP00966
15	HGDP00967
15	HGDP00968
15	HGDP00969
40	HGDP00970
50	HGDP00970
6	HGDP00971
46	HGDP00971
6	HGDP00972
6	HGDP00973
46	HGDP00973
6	HGDP00974
6	HGDP00975
6	HGDP00976
6	HGDP00977
2	HGDP00982
2	HGDP00984
1	HGDP00985
1	HGDP00986
2	HGDP00987
2	HGDP00991
2	HGDP00992
2	HGDP00993
2	HGDP00994
52	HGDP00995
52	HGDP00998
52	HGDP00999
52	HGDP01001
52	HGDP01003
52	HGDP01006
52	HGDP01009
52	HGDP01010
52	HGDP01012
52	HGDP01013
52	HGDP01014
52	HGDP01015
52	HGDP01018
52	HGDP01019
6	HGDP01021
6	HGDP01023
6	HGDP01024
38	HGDP01027
2	HGDP01028
2	HGDP01029
2	HGDP01030
46	HGDP01030
3	HGDP01031
46	HGDP01031
51	HGDP01031
2	HGDP01032
46	HGDP01032
3	HGDP01033
3	HGDP01034
46	HGDP01034
3	HGDP01035
2	HGDP01036
39	HGDP01037
39	HGDP01042
39	HGDP01043
39	HGDP01044
39	HGDP01047
39	HGDP01050
39	HGDP01051
39	HGDP01053
39	HGDP01055
39	HGDP01056
50	HGDP01056
39	HGDP01057
50	HGDP01057
39	HGDP01058
50	HGDP01058
39	HGDP01059
39	HGDP01060
30	HGDP01062
30	HGDP01063
30	HGDP01064
30	HGDP01065
30	HGDP01066
30	HGDP01067
49	HGDP01067
30	HGDP01068
30	HGDP01069
30	HGDP01070
30	HGDP01071
30	HGDP01072
30	HGDP01073
30	HGDP01074
30	HGDP01075
30	HGDP01076
30	HGDP01077
30	HGDP01078
30	HGDP01079
2	HGDP01081
46	HGDP01081
1	HGDP01086
1	HGDP01090
2	HGDP01094
9	HGDP01095
9	HGDP01096
9	HGDP01097
9	HGDP01098
10	HGDP01099
10	HGDP01100
47	HGDP01100
10	HGDP01101
10	HGDP01102
10	HGDP01103
10	HGDP01104
28	HGDP01147
28	HGDP01149
28	HGDP01151
49	HGDP01151
29	HGDP01152
29	HGDP01153
29	HGDP01155
29	HGDP01156
29	HGDP01157
29	HGDP01161
29	HGDP01162
29	HGDP01163
29	HGDP01164
49	HGDP01164
29	HGDP01166
29	HGDP01167
29	HGDP01168
29	HGDP01169
29	HGDP01171
29	HGDP01172
29	HGDP01173
29	HGDP01174
29	HGDP01177
9	HGDP01179
9	HGDP01180
9	HGDP01181
9	HGDP01182
9	HGDP01183
9	HGDP01184
9	HGDP01185
9	HGDP01186
9	HGDP01187
9	HGDP01188
9	HGDP01189
9	HGDP01190
9	HGDP01191
9	HGDP01192
9	HGDP01193
9	HGDP01194
9	HGDP01195
9	HGDP01196
9	HGDP01197
9	HGDP01198
5	HGDP01199
5	HGDP01200
5	HGDP01201
5	HGDP01202
12	HGDP01203
12	HGDP01204
12	HGDP01205
12	HGDP01206
12	HGDP01207
12	HGDP01208
12	HGDP01209
47	HGDP01209
12	HGDP01211
12	HGDP01212
11	HGDP01213
12	HGDP01214
12	HGDP01215
12	HGDP01216
12	HGDP01217
12	HGDP01218
12	HGDP01219
12	HGDP01220
12	HGDP01221
12	HGDP01222
11	HGDP01223
11	HGDP01224
11	HGDP01225
11	HGDP01226
11	HGDP01227
11	HGDP01228
11	HGDP01229
11	HGDP01230
11	HGDP01231
11	HGDP01232
11	HGDP01233
11	HGDP01234
11	HGDP01236
11	HGDP01237
11	HGDP01238
11	HGDP01239
11	HGDP01240
11	HGDP01241
11	HGDP01242
10	HGDP01243
10	HGDP01244
10	HGDP01245
10	HGDP01246
10	HGDP01247
10	HGDP01248
10	HGDP01249
47	HGDP01249
11	HGDP01250
11	HGDP01251
36	HGDP01253
36	HGDP01254
36	HGDP01255
36	HGDP01256
36	HGDP01257
36	HGDP01258
36	HGDP01259
37	HGDP01260
37	HGDP01261
37	HGDP01262
37	HGDP01263
37	HGDP01264
37	HGDP01265
37	HGDP01266
37	HGDP01267
37	HGDP01268
37	HGDP01269
37	HGDP01270
37	HGDP01271
37	HGDP01272
37	HGDP01273
37	HGDP01274
37	HGDP01275
49	HGDP01275
37	HGDP01276
37	HGDP01277
37	HGDP01278
37	HGDP01279
37	HGDP01280
37	HGDP01282
5	HGDP01283
5	HGDP01284
5	HGDP01285
5	HGDP01286
6	HGDP01287
7	HGDP01288
7	HGDP01289
7	HGDP01290
7	HGDP01291
7	HGDP01292
7	HGDP01293
7	HGDP01294
7	HGDP01295
7	HGDP01296
15	HGDP01297
15	HGDP01298
15	HGDP01299
15	HGDP01300
15	HGDP01301
15	HGDP01302
15	HGDP01303
15	HGDP01304
15	HGDP01305
15	HGDP01306
7	HGDP01307
7	HGDP01308
7	HGDP01309
46	HGDP01309
7	HGDP01310
7	HGDP01311
46	HGDP01311
7	HGDP01312
7	HGDP01313
7	HGDP01314
7	HGDP01315
7	HGDP01316
46	HGDP01316
7	HGDP01317
46	HGDP01317
51	HGDP01317
7	HGDP01318
7	HGDP01319
7	HGDP01320
8	HGDP01321
8	HGDP01322
8	HGDP01323
8	HGDP01326
8	HGDP01327
8	HGDP01328
8	HGDP01329
46	HGDP01329
8	HGDP01330
8	HGDP01331
46	HGDP01331
8	HGDP01332
8	HGDP01333
47	HGDP01333
8	HGDP01334
8	HGDP01335
47	HGDP01335
51	HGDP01335
8	HGDP01336
47	HGDP01336
51	HGDP01336
8	HGDP01337
8	HGDP01338
8	HGDP01339
46	HGDP01339
51	HGDP01339?
8	HGDP01340
8	HGDP01341
46	HGDP01341
8	HGDP01342
46	HGDP01342
8	HGDP01344
8	HGDP01345
8	HGDP01346
10	HGDP01347
10	HGDP01348
10	HGDP01349
10	HGDP01350
10	HGDP01351
10	HGDP01352
47	HGDP01352
10	HGDP01353
47	HGDP01353
10	HGDP01354
10	HGDP01355
10	HGDP01356
27	HGDP01357
27	HGDP01358
27	HGDP01359
27	HGDP01360
49	HGDP01360
27	HGDP01361
27	HGDP01362
27	HGDP01363
27	HGDP01364
27	HGDP01365
27	HGDP01366
27	HGDP01367
27	HGDP01368
27	HGDP01369
27	HGDP01370
27	HGDP01371
27	HGDP01372
27	HGDP01373
27	HGDP01374
49	HGDP01374
28	HGDP01375
28	HGDP01376
28	HGDP01377
28	HGDP01378
28	HGDP01379
28	HGDP01380
24	HGDP01381
24	HGDP01382
24	HGDP01383
48	HGDP01383
24	HGDP01384
24	HGDP01385
48	HGDP01385
24	HGDP01386
24	HGDP01387
24	HGDP01388
24	HGDP01396
24	HGDP01397
24	HGDP01398
24	HGDP01399
24	HGDP01400
24	HGDP01401
24	HGDP01402
24	HGDP01403
24	HGDP01404
3	HGDP01405
3	HGDP01406
3	HGDP01408
3	HGDP01411
3	HGDP01412
3	HGDP01414
3	HGDP01415
3	HGDP01416
46	HGDP01416
3	HGDP01417
46	HGDP01417
3	HGDP01418
3	HGDP01419
