# Supplementary material for: Global genetic analyses reveal strong inter-ethnic variability in the loss of activity of the organic cation transporter OCT1
Source: Genome Med. 2015 Jun 18;7(1):56. doi: 10.1186/s13073-015-0172-0 (PMC4495841; doi:10.1186/s13073-015-0172-0)
Supplement: Additional file 8: — A detailed worldwide distribution of OCT1 alleles including the distribution of the sub-alleles. [file 13073_2015_172_MOESM8_ESM.zip]

Archive with 1 entries (1 files):
- 13073_2015_172_MOESM8_ESM.ods
