# Supplementary material for: Global genetic analyses reveal strong inter-ethnic variability in the loss of activity of the organic cation transporter OCT1
Source: Genome Med. 2015 Jun 18;7(1):56. doi: 10.1186/s13073-015-0172-0 (PMC4495841; doi:10.1186/s13073-015-0172-0)
Supplement: Additional file 8: — A detailed worldwide distribution of OCT1 alleles including the distribution of the sub-alleles. [file 13073_2015_172_MOESM8_ESM.zip › 13073_2015_172_MOESM8_ESM.ods]

## Sheet: Supplementary figure S7
Table S7. Worldwide distribution of OCT1 alleles (inclusiv sub-alleles)
Global region	Population	individuals	chromosomes	*1								*2				*3			*4			*5	*6	*7				*8			*9	*10	*11	*12	*13	*14	*15	*16	*17
				1A	1B	1C	1D	1E	1F	1G		2A	2B	2C		3A	3B		4A	4B				7A	7B	7C		8A	8B	8C
Subsaharan Africa	San	6	12	58.3	33.3	0	0	0	0	0		0	0	0		0	0		0	0		0	0	0	0	0		0	8.3	0	0	0	0	0	0	0	0	0	0
	Mbuti Pygmy	13	26	57.7	11.5	0	7.7	0	0	0		7.7	0	0		0	0		0	0		0	0	0	0	0		15.4	0	0	0	0	0	0	0	0	0	0	0
	Biaka Pygmy	26	52	65.4	11.5	0	0	0	0	0		11.5	0	0		0	0		0	0		0	0	9.6	0	0		0	1.9	0	0	0	0	0	0	0	0	0	0
	Bantu S.W.	8	16	68.8	0	0	12.5	0	0	6.3		6.3	0	0		0	0		0	0		0	0	6.3	0	0		0	0	0	0	0	0	0	0	0	0	0	0
	Bantu N.E.	11	22	27.3	22.7	0	13.6	0	0	0		9.1	0	0		0	0		0	0		0	0	4.5	4.5	0		4.5	13.6	0	0	0	0	0	0	0	0	0	0
	Bantu (LWK-10K)	97	194	57.2	23.2	0	7.7	0	0	0		4.1	0	0		0	0		0	0		0	0	2.1	0.5	0		3.1	2.1	0	0	0	0	0	0	0	0	0	0
	Mandenka	22	44	45.5	34.1	0	11.4	0	0	0		4.5	0	0		0	0		0	0		0	0	2.3	0	0		0	2.3	0	0	0	0	0	0	0	0	0	0
	Yoruba	22	44	61.4	27.3	0	6.8	0	0	0		0	0	0		0	0		0	0		0	0	2.3	0	0		0	2.3	0	0	0	0	0	0	0	0	0	0
	Yoruba (YRI-10K)	88	176	60.2	21.0	0	9.1	0	0	0		2.3	0	0		0	0		0	0		0	0	1.7	0	0		2.8	2.8	0	0	0	0	0	0	0	0	0	0
	Mean	293	586	55.7	20.5	0	7.6	0	0	0.7		5.1	0	0		0	0		0	0		0	0	3.2	0.6	0		2.9	3.7	0	0	0	0	0	0	0	0	0	0
	Minimal			27.3	0.0		0.0			0.0		0.0												0.0	0.0			0.0	0.0
	Maximal			68.8	34.1		13.6			6.3		11.5												9.6	4.5			15.4	13.6
North Africa and the Middle East	Mozabite	29	58	70.7	6.9	6.9	0	0	0	0		10.3	0	0		0	0		1.7	0		0	1.7	0	0	1.7		0	0	0	0	0	0	0	0	0	0	0	0
	Bedouin	46	92	56.5	9.8	2.2	4.3	0	0	0		9.8	0	0		8.7	2.2		0	0		3.3	0	0	2.2	0		0	1.1	0	0	0	0	0	0	0	0	0	0
	Palestinian	45	90	50.0	26.7	0	2.2	0	0	0		13.3	0	0		3.3	0		0	0		0	2.2	0	2.2	0		0	0	0	0	0	0	0	0	0	0	0	0
	Druze	42	84	60.7	13.1	1.2	0	2.4	0	0		17.9	0	0		3.6	1.2		0	0		0	0	0	0	0		0	0	0	0	0	0	0	0	0	0	0	0
	Mean	162	324	59.5	14.1	2.6	1.6	0.6	0	0		12.8	0	0		3.9	0.8		0.4	0		0.8	1.0	0	1.1	0.4		0	0.3	0	0	0	0	0	0	0	0	0	0
	Minimal			50.0	6.9	0.0	0.0	0.0				9.8				0.0	0.0		0.0			0.0	0.0		0.0	0.0			0.0
	Maximal			70.7	26.7	6.9	4.3	2.4				17.9				8.7	2.2		1.7			3.3	2.2		2.2	1.7			1.1
Europe	Tuscan	8	16	50.0	31.3	6.3	0	0	0	0		12.5	0	0		0	0		0	0		0	0	0	0	0		0	0	0	0	0	0	0	0	0	0	0	0
	Tuscan (TSI-10K)	98	196	45.4	17.3	8.7	0	0	0	0		18.9	0	0		4.6	1.0		2.6	0		0.5	0	0	0	0		0	0	0.5	0	0.5	0	0	0	0	0	0	0
	Sardinian	28	56	46.4	17.9	5.4	0	0	0	0		21.4	0	0		1.8	0		1.8	3.6		0	1.8	0	0	0		0	0	0	0	0	0	0	0	0	0	0	0
	North Italian	14	28	71.4	17.9	0	0	0	0	0		7.1	0	0		3.6	0		0	0		0	0	0	0	0		0	0	0	0	0	0	0	0	0	0	0	0
	Iberian (IBS-10K)	14	28	35.7	25.0	14.3	0	0	0	0		14.3	0	0		3.6	0		7.1	0		0	0	0	0	0		0	0	0	0	0	0	0	0	0	0	0	0
	French Basque	24	48	41.7	20.8	8.3	2.1	0	0	0		18.8	0	0		4.2	0		4.2	0		0	0	0	0	0		0	0	0	0	0	0	0	0	0	0	0	0
	French	28	56	42.9	12.5	5.4	1.8	0	0	0		21.4	0	0		7.1	0		1.8	0		5.4	1.8	0	0	0		0	0	0	0	0	0	0	0	0	0	0	0
	British (GBR-10K)	89	178	37.6	17.4	14.6	2.2	0.6	0	0		15.7	0.6	0		5.1	0		2.2	0		3.4	0.6	0	0	0		0	0	0	0	0	0	0	0	0	0	0	0
	Orcadian	15	30	33.3	26.7	20.0	0	0	0	0		13.3	0	0		3.3	3.3		0	0		0	0	0	0	0		0	0	0	0	0	0	0	0	0	0	0	0
	German	117	234	39.7	18.4	12.4	0	0.9	0	0		15.8	0	0		8.1	0		2.1	0		2.6	0	0	0	0		0	0	0	0	0	0	0	0	0	0	0	0
	Finland (FIN-10K)	93	186	36.0	29.6	12.4	0.5	0	0	0		13.4	0	0		5.4	0		1.6	0		1.1	0	0	0	0		0	0	0	0	0	0	0	0	0	0	0	0
	Adygei	17	34	47.1	23.5	0	0	0	0	0		17.6	0	0		5.9	0		0	0		2.9	0	0	0	0		0	0	0	0	2.9	0	0	0	0	0	0	0
	Russian	25	50	24.0	34.0	8.0	0	0	0	0		10.0	0	0		10.0	0		6.0	0		8.0	0	0	0	0		0	0	0	0	0	0	0	0	0	0	0	0
	Mean	570	1140	42.4	22.5	8.9	0.5	0.1	0	0		15.4	0	0		4.8	0.3		2.3	0.3		1.8	0.3	0	0	0		0	0	0	0	0.3	0	0	0	0	0	0	0
	Minimal			24.0	12.5	0	0	0				7.1	0			0	0		0	0		0	0							0		0
	Maximal			71.4	34.0	20.0	2.2	0.9				21.4	0.6			10.0	3.3		7.1	3.6		8.0	1.8							0.5		2.9
Central Asia	Balochi	24	48	29.2	20.8	8.3	4.2	0	0	0		27.1	0	0		6.3	0		0	0		0	0	0	0	0		2.1	2.1	0	0	0	0	0	0	0	0	0	0
	Brahui	25	50	34.0	14.0	6.0	6.0	0	2.0	0		24.0	0	2.0		4.0	2.0		0	0		6.0	0	0	0	0		0	0	0	0	0	0	0	0	0	0	2	0
	Makrani	25	50	42.0	36.0	4.0	2.0	0	0	0		16.0	0	0		0	0		0	0		0	0	0	0	0		0	0	0	0	0	0	0	0	0	0	0	0
	Sindhi	24	48	37.5	29.2	12.5	4.2	0	0	0		12.5	0	0		0	0		0	0		0	0	4.2	0	0		0	0	0	0	0	0	0	0	0	0	0	0
	Pathan	25	50	42.0	14.0	12.0	4.0	0	0	0		26.0	0	0		2.0	0		0	0		0	0	0	0	0		0	0	0	0	0	0	0	0	0	0	0	0
	Kalash	23	46	37.0	23.9	0	13.0	0	0	0		17.4	0	2.2		6.5	0		0	0		0	0	0	0	0		0	0	0	0	0	0	0	0	0	0	2.2	0
	Burusho	25	50	36.0	26.0	14.0	6.0	2.0	0	0		6.0	0	0		6.0	0		0	0		4.0	0	0	0	0		0	0	0	0	0	0	0	0	0	0	0	0
	Hazara	23	46	52.2	8.7	4.3	8.7	17.4	2.2	0		0	0	0		0	0		2.2	0		0	2.2	0	0	0		0	0	0	0	0	0	0	0	2.2	0	0	0
	Uygur	10	20	55.0	15.0	5.0	5.0	0	0	0		15.0	0	0		5.0	0		0	0		0	0	0	0	0		0	0	0	0	0	0	0	0	0	0	0	0
	Yakut	25	50	50.0	10.0	24.0	8.0	0	0	0		0	0	0		4.0	0		0	0		0	0	0	0	0		0	0	0	4.0	0	0	0	0	0	0	0	0
	Mean	229	458	41.5	19.8	9.0	6.1	1.9	0.4	0		14.4	0	0.4		3.4	0.2		0.2	0		1.0	0.2	0.4	0	0		0.2	0.2	0	0.4	0	0	0	0	0.2	0	0.4	0
	Minimal			29.2	8.7	0	2.0	0	0			0		0		0	0		0			0	0	0				0	0		0.0					0.0		0.0
	Maximal			55.0	36.0	24.0	13.0	17.4	2.2			27.1		2.2		6.5	2.0		2.2			6.0	2.2	4.2				2.1	2.1		4.0					2.2		2.2
East Asia and Oceania	Dai	10	20	65.0	20.0	0	15.0	0	0	0		0	0	0		0	0		0	0		0	0	0	0	0		0	0	0	0	0	0	0	0	0	0	0	0
	She	10	20	45.0	20.0	10.0	15.0	0	0	0		0	0	0		0	0		0	0		0	0	0	0	0		0	0	0	0	0	0	10.0	0	0	0	0	0
	Tujia	10	20	45.0	20.0	10.0	25.0	0	0	0		0	0	0		0	0		0	0		0	0	0	0	0		0	0	0	0	0	0	0	0	0	0	0	0
	Yizu	10	20	50.0	20.0	25.0	5.0	0	0	0		0	0	0		0	0		0	0		0	0	0	0	0		0	0	0	0	0	0	0	0	0	0	0	0
	Naxi	9	18	44.4	5.6	16.7	27.8	0	0	0		0	0	0		0	0		0	0		0	0	0	0	0		0	0	0	0	0	5.6	0	0	0	0	0	0
	Tu	10	20	65.0	5.0	10.0	10.0	0	0	0		0	0	0		0	0		0	0		0	0	0	0	0		0	0	0	0	0	0	0	5	0	5	0	0
	Xibo	9	18	55.6	16.7	27.8	0	0	0	0		0	0	0		0	0		0	0		0	0	0	0	0		0	0	0	0	0	0	0	0	0	0	0	0
	Mongola	10	20	50.0	5.0	20.0	10.0	0	0	0		10.0	0	0		0	0		0	0		0	0	0	0	0		0	0	0	5.0	0	0	0	0	0	0	0	0
	Hezhen	9	18	38.9	22.2	0	16.7	22.2	0	0		0	0	0		0	0		0	0		0	0	0	0	0		0	0	0	0	0	0	0	0	0	0	0	0
	Daur	10	20	55.0	15.0	15.0	15.0	0	0	0		0	0	0		0	0		0	0		0	0	0	0	0		0	0	0	0	0	0	0	0	0	0	0	0
	Oroqen	9	18	16.7	33.3	44.4	5.6	0	0	0		0	0	0		0	0		0	0		0	0	0	0	0		0	0	0	0	0	0	0	0	0	0	0	0
	Han	45	90	55.6	14.4	16.7	13.3	0	0	0		0	0	0		0	0		0	0		0	0	0	0	0		0	0	0	0	0	0	0	0	0	0	0	0
	Han Beijing (CHB-10K)	97	194	63.9	9.8	10.8	13.9	0	0	0		0.5	0	0		0	0		0	0		0	0	0	0	0		0	0	0	0.5	0	0.5	0	0	0	0	0	0
	Han South (CHS-10K)	100	200	58.5	12.5	18.0	11.0	0	0	0		0	0	0		0	0		0	0		0	0	0	0	0		0	0	0	0	0	0	0	0	0	0	0	0
	Lahu	8	16	75.0	12.5	12.5	0	0	0	0		0	0	0		0	0		0	0		0	0	0	0	0		0	0	0	0	0	0	0	0	0	0	0	0
	Miaozu	10	20	60.0	15.0	10.0	15.0	0	0	0		0	0	0		0	0		0	0		0	0	0	0	0		0	0	0	0	0	0	0	0	0	0	0	0
	Cambodian	10	20	55.0	20.0	5.0	15.0	0	0	0		5.0	0	0		0	0		0	0		0	0	0	0	0		0	0	0	0	0	0	0	0	0	0	0	0
	Japanese	30	60	45.0	13.3	20.0	21.7	0	0	0		0	0	0		0	0		0	0		0	0	0	0	0		0	0	0	0	0	0	0	0	0	0	0	0
	Japanese (JPT-10K)	89	178	65.2	6.7	12.4	15.7	0	0	0		0	0	0		0	0		0	0		0	0	0	0	0		0	0	0	0	0	0	0	0	0	0	0	0
	Melanesian	14	28	89.3	3.6	7.1	0	0	0	0		0	0	0		0	0		0	0		0	0	0	0	0		0	0	0	0	0	0	0	0	0	0	0	0
	Papuan	17	34	100.0	0	0	0	0	0	0		0	0	0		0	0		0	0		0	0	0	0	0		0	0	0	0	0	0	0	0	0	0	0	0
	Mean	526	1052	57.0	13.8	13.9	11.9	1.1	0	0		0.7	0	0		0	0		0	0		0	0	0	0	0		0	0	0	0.3	0	0.3	0.5	0.2	0	0.2	0	0
	Minimal			16.7	0	0	0	0				0	0																		0.0		0.0	0.0	0.0		0.0
	Maximal			100.0	33.3	44.4	27.8	22.2				10.0	0																		5.0		5.6	10.0	5.0		5.0
America	Colombian	7	14	50.0	0	0	7.1	0	0	0		42.9	0	0		0	0		0	0		0	0	0	0	0		0	0	0	0	0	0	0	0	0	0	0	0
	Karitiana	14	28	28.6	0	0	10.7	0	0	0		60.7	0	0		0	0		0	0		0	0	0	0	0		0	0	0	0	0	0	0	0	0	0	0	0
	Maya	21	42	54.8	7.1	2.4	2.4	0	0	0		33.3	0	0		0	0		0	0		0	0	0	0	0		0	0	0	0	0	0	0	0	0	0	0	0
	Pima	14	28	75.0	7.1	0	0	0	0	0		17.9	0	0		0	0		0	0		0	0	0	0	0		0	0	0	0	0	0	0	0	0	0	0	0
	Surui	8	16	6.3	0	0	0	0	0	0		93.8	0	0		0	0		0	0		0	0	0	0	0		0	0	0	0	0	0	0	0	0	0	0	0
	Mean	64	128	42.9	2.9	0.5	4.0	0	0	0		49.7	0	0		0	0		0	0		0	0	0	0	0		0	0	0	0	0	0	0	0	0	0	0	0
	Minimal			6.3	0.0	0.0	0.0					17.9
	Maximal			75.0	7.1	2.4	10.7					93.8
Admixed populations	Colombian (CLM-10K)	60	120	36.7	15.8	10.8	2.5	0	0	0		29.2	0	0		3.3	0		0.8	0		0.8	0	0	0	0		0	0	0	0	0	0	0	0	0	0	0	0
	Mexican (MXL-10K)	66	132	47.7	7.6	2.3	1.5	0	0	0		32.6	0	0		4.5	0		0	0		3.0	0	0	0.8	0		0	0	0	0	0	0	0	0	0	0	0	0
	Puerto Rican (PUR-10K)	55	110	50.9	11.8	10.9	2.7	0	0	0		20.0	0	0		0.9	0		0	0		1.8	0	0	0	0		0	0	0	0	0.9	0	0	0	0	0	0	0
	Caucasians (CEU-10K)	85	170	38.8	19.4	14.1	0	0	0	0		15.3	0	0		8.8	0		1.8	0		1.2	0.6	0	0	0		0	0	0	0	0	0	0	0	0	0	0	0
	Africans (ASW-10K)	61	122	58.2	22.1	1.6	4.1	0	0	0		8.2	0	0		1.6	0		0.8	0		0	0	0	0.8	0		0.8	0.8	0	0	0	0	0	0	0	0	0	0.82
Total Worldwide	Mean	2171	4342	50.0	16.61	8.2	6.34	0.68	0.06	0.09		12.1	0.01	0.1		1.96	0.15		0.55	0.05		0.66	0.16	0.49	0.16	0.03		0.43	0.56	0.01	0.14	0.07	0.09	0.15	0.07	0.03	0.07	0.06	0.01
	Minimal			6.3	0	0	0	0	0	0		0	0			0	0		0	0		0	0	0	0	0		0	0	0	0	0	0	0	0	0	0	0	0
	Maximal			100.0	36.0	44.4	27.8	22.2	2.2	6.3	0.0	93.8	0.6			10.0	3.3	0.0	7.1	3.6	0.0	8.0	2.2	9.6	4.5	1.7	0.0	15.4	13.6	0.5	5.0	2.9	5.6	10.0	5.0	2.2	5.0	2.2	0.8
